# Supplementary material for: Genetic Analysis of Torque Teno Canis Virus Identified in Republic of Korea
Source: Vet Sci. 2022 Dec 13;9(12):693. doi: 10.3390/vetsci9120693 (PMC9782174; doi:10.3390/vetsci9120693)
Supplement: Supplementary file 1 [file vetsci-09-00693-s001.zip]

Archive with 1 entries (1 files):
- vetsci-2040099-supplementary.pdf
